# Supplementary material for: The Ratio of GrzB+ − FoxP3+ over CD3+ T Cells as a Potential Predictor of Response to Nivolumab in Patients with Metastatic Melanoma
Source: Cancers (Basel). 2021 May 12;13(10):2325. doi: 10.3390/cancers13102325 (PMC8150779; doi:10.3390/cancers13102325)
Supplement: Supplementary file 1 [file cancers-13-02325-s001.zip]

Archive with 1 entries (1 files):
- cancers-1153411-supplementary.pdf
